# Supplementary material for: Evolution of Gold and Iron Oxide Nanoparticles in Conjugates with Methotrexate: Synthesis and Anticancer Effects
Source: Materials (Basel). 2023 Apr 19;16(8):3238. doi: 10.3390/ma16083238 (PMC10146258; doi:10.3390/ma16083238)
Supplement: Supplementary file 1 [file materials-16-03238-s001.zip]

Archive with 1 entries (1 files):
- materials-2305270-supplementary.pdf
